# Supplementary material for: Efficacy and Safety of Diaphragmatic Breathing Exercises for Gastroesophageal Reflux Disease: A Systematic Review and Meta-Analysis
Source: J Clin Med. 2026 Apr 29;15(9):3406. doi: 10.3390/jcm15093406 (PMC13164494; doi:10.3390/jcm15093406)
Supplement: Supplementary file 1 [file jcm-15-03406-s001.zip]

Archive with 2 entries (2 files):
- jcm-4265594-supplementary.pdf
- PRISMA_2020_checklist.pdf
